# Supplementary material for: Population structure of the hydrocoral Millepora platyphylla in habitats experiencing different flow regimes in Moorea, French Polynesia
Source: PLoS One. 2017 Mar 8;12(3):e0173513. doi: 10.1371/journal.pone.0173513 (PMC5342305; doi:10.1371/journal.pone.0173513)
Supplement: S1 Table — (XLSX) [file pone.0173513.s001.xlsx]

## Sheet: Table1
Table S1. Description of each transect for all habitats
Habitat	Latitude (°S)	Longitude (°W)	Distance to coast (m)	Distance to crest (m)	Depth (m)
Patch 1	17.4775	149.7673	35.40	66.47	0.97
Patch 2	17.4759	149.7699	20.28	52.78	0.90
Patch 3	17.4742	149.7726	26.91	58.98	0.59
Fringing 1	17.4881	149.8967	331.05	564.65	0.79
Fringing 2	17.4902	149.8676	323.32	561.96	0.84
Fringing 3	17.4836	149.8165	40.07	1198.13	0.80
Back 1	17.4838	149.8742	917.83	87.80	0.65
Back 2	17.4834	149.8773	1074.67	65.50	0.81
Back 3	17.4832	149.8805	927.40	37.72	0.76
Upper 1	17.4820	149.8755	1110.26	84.56	6.09
Upper 2	17.4818	149.8786	1176.29	93.45	5.95
Upper 2	17.4822	149.8816	995.20	76.98	5.65
Mid 1	17.4816	149.8755	1155.73	122.36	13.17
Mid 2	17.4813	149.8785	1215.28	135.54	12.99
Mid 3	17.4819	149.8817	1034.70	118.32	12.59
