# Supplementary material for: Population structure of the hydrocoral Millepora platyphylla in habitats experiencing different flow regimes in Moorea, French Polynesia
Source: PLoS One. 2017 Mar 8;12(3):e0173513. doi: 10.1371/journal.pone.0173513 (PMC5342305; doi:10.1371/journal.pone.0173513)
Supplement: S2 Table — (XLSX) [file pone.0173513.s002.xlsx]

## Sheet: Feuil1
S2 Table. Index describing the spatial distribution, recruitment and morphology for Millepora platyphylla across the five surveyed habitats.
Habitat	Spatial Distribution					Recruitment						Morphology
	N	Density (n.m-2)	Cover (%)	DI	ND	N			%			Adult
						Recruit	Juvenile	Adult	Recruit	Juvenile	Adult	size (cm2)	Height
Patch 1	62	0.02	0.61	1.60	39.81	---	8	51	---	13.56	86.44	4074.63	20.84
Patch 2	68	0.02	0.29	2.35	34.13	3	12	53	4.41	17.65	77.94	1625.37	19.62
Patch 3	59	0.02	0.60	1.82	35.60	---	14	48	---	22.58	77.42	3571.44	33.81
Tot / Mean (SE)	189	0.02 (0.00)	0.50 (0.18)	1.92 (0.39)	36.51 (2.95)	3	34	152	1.47 (2.55)	17.93 (4.52)	80.60 (5.06)	3090.48 (1293.52)	24.76 (7.86)
Fringing 1	78	0.03	0.27	3.05	15.83	---	14	64	---	17.95	82.05	1255.04	23.15
Fringing 2	27	0.01	0.11	6.38	17.76	1	9	17	3.70	33.33	62.96	1912.57	30.41
Fringing 3	197	0.07	0.82	3.10	9.34	1	41	154	1.52	20.71	77.78	1602.59	19.03
Tot / Mean (SE)	302	0.04 (0.03)	0.40 (0.37)	4.18 (1.91)	14.31 (4.41)	2	64	235	1.74 (1.86)	24.00 (8.20)	74.26 (10.02)	1590.07 (328.94)	24.20 (5.76)
Back 1	101	0.03	0.15	1.28	19.66	---	12	89	---	11.88	88.12	499.72	7.69
Back 2	119	0.04	0.20	1.25	17.79	---	21	98	---	17.65	82.35	611.62	9.37
Back 3	104	0.03	0.14	1.44	17.73	---	6	98	---	5.77	94.23	418.27	8.35
Tot / Mean (SE)	324	0.03 (0.01)	0.16 (0.03)	1.32 (0.10)	18.39 (1.10)	---	39	285	---	11.77 (5.94)	88.23 (5.94)	509.87 (97.07)	8.47 (0.85)
Upper 1	510	0.17	2.78	4.07	4.37	6	124	380	1.17	24.27	74.36	2189.29	9.26
Upper 2	656	0.22	3.66	3.61	3.71	9	173	474	1.37	26.37	72.26	2314.60	7.55
Upper 3	595	0.20	3.22	4.34	4.20	13	186	398	2.18	31.16	66.67	2420.71	6.26
Tot / Mean (SE)	1761	0.20 (0.03)	3.22 (0.44)	4.01 (0.37)	4.09 (0.34)	28	483	1252	1.57 (0.53)	27.26 (3.53)	71.10 (3.98)	2308.20 (115.84)	7.69 (1.51)
Mid 1	542	0.18	0.86	2.64	4.68	17	219	306	3.14	40.41	56.46	840.45	8.07
Mid 2	230	0.08	0.26	2.20	8.38	9	117	105	3.90	50.65	45.45	737.43	6.11
Mid 3	303	0.10	0.45	3.38	6.86	10	141	152	3.30	46.53	50.17	879.25	5.62
Tot / Mean (SE)	1075	0.12 (0.05)	0.52 (0.31)	2.74 (0.59)	6.64 (1.86)	36	477	563	3.44 (0.40)	45.86 (5.15)	50.69 (5.52)	819.04 (73.30)	6.60 (1.30)
N, population size; DI, distribution index; ND, Neighborhood distance; Recruits, < 1 cm2; Juveniles, 1–20 cm2. Values in bold were average per habitat and SE for variation among transects.
