# Supplementary material for: Population structure of the hydrocoral Millepora platyphylla in habitats experiencing different flow regimes in Moorea, French Polynesia
Source: PLoS One. 2017 Mar 8;12(3):e0173513. doi: 10.1371/journal.pone.0173513 (PMC5342305; doi:10.1371/journal.pone.0173513)
Supplement: S3 Table — (XLSX) [file pone.0173513.s003.xlsx]

## Sheet: Feuil1
S3 Table. Average proportions of adult colonies for M. platyphylla with encrusting, sheet tree and massive morphology within each surveyed habitat.
Habitat	Encrusting	Sheet tree	Massive
Patch	37.83 ± 9.41	3.14 ± 3.14	59.03 ± 9.91
Fringing	20.28 ± 8.30	----	79.72 ± 8.30
Back	74.51 ± 5.21	9.25 ± 3.16	16.24 ± 2.06
Upper	30.51 ± 3.21	69.49 ± 3.21	----
Mid	73.95 ± 1.10	6.63 ± 2.41	19.42 ± 1.77
Percentages were average per habitat and SE for variation among transects
